# Supplementary material for: Monitoring mRNA Half-Life in Arabidopsis Using Droplet Digital PCR
Source: Plants (Basel). 2022 Oct 5;11(19):2616. doi: 10.3390/plants11192616 (PMC9571659; doi:10.3390/plants11192616)
Supplement: Supplementary file 1 [file plants-11-02616-s001.zip]

Archive with 2 entries (2 files):
- FigureS1.pdf
- TableS1.pdf
